# Supplementary material for: Identification of Infertility-Associated Topologically Important Genes Using Weighted Co-expression Network Analysis
Source: Front Genet. 2021 Feb 3;12:580190. doi: 10.3389/fgene.2021.580190 (PMC7887323; doi:10.3389/fgene.2021.580190)
Supplement: Supplementary Table 1 — Clustering nodes in the protein–protein interaction network. [file Table_1.xlsx]

## Sheet: Sheet1
Supplementary Table1. Clustering nodes in the protein-protein interaction network
Cluster	K Score	Number of Nodes	Number of Edges	Node IDs
1	59.864	60	1766	S1PR2, SSTR3, CXCL8, HTR5A, TAS2R4, GPSM1, SSTR4, HTR1B, ADCY6, OPRK1, PENK, DRD2, NPBWR1, TAS2R39, GPR37L1, C5AR1, CNR2, TAS2R40, CXCR5, GPR55, TAS2R60, HRH3, GRM4, TAS2R9, TAS2R7, GNG13, TAS2R19, CCL21, GNG3, ADCY9, TAS1R2, TAS2R13, GRM8, NPBWR2, GPR31, GRM2, GPR17, FPR2, TAS2R41, DRD4, ADCY5, CCL13, GRM3, CXCL5, SSTR5, CORT, OXER1, CASR, APLN, TAS2R3, APLNR, RXFP3, RLN3, MTNR1A, CX3CL1, CHRM4,…
2	27.167	49	652	PLCB2, CCKAR, GHSR, F2, PROKR2, KISS1R, AVP, MC2R, AVPR1B, MC5R, AGTR1, CRH, IAPP, CRHR2, GPR45, GPHA2, GPHB5, MLNR, GPRC6A, FFAR3, TACR2, TRIO, DRD5, XCR1, MC3R, SCT, GLP1R, GCGR, RXFP2, TAAR1, TRHR, NPFFR1, HTR4, NTSR2, CHRM1, TSHB, GHRHR, GPR25, F2RL2, HCRT, HCRTR2, CHRM5, ADRA1B, ADRA1A, FSHR, FSHB, TAAR8, GLP2R, HRH2
3	15.467	61	464	CHGB, CLIC3, KRT18, KRT24, GABRB1, GABRA1, SERPIND1, KRT13, KRT4, FGG, FSTL3, BEST1, CFTR, CLDN17, CLCNKA, APOL1, PI3, KRT76, LELP1, AMBN, ENAM, LCE1F, SERPINA10, GLRA4, GLRA1, KRT27, GOLM1, LOR, GABRQ, BEST2, KRT72, CASP14, KRT40, KRT32, SPRR2D, LCE3B, LCE1E, IVL, FN1, AFP, LCE3E, KRT28, TF, KRT35, GABRA3, APOA5, KRT81, KRT1, KRT2, BMP15, GABRR2, GABRR3, LCE3D, KRT16, TCHH, LCE4A, KRT14, LCE2B, …
4	12.121	34	200	SLC32A1, HGS, SLC18A3, GPLD1, SCRT1, GRIN1, CPLX2, NECAP1, SYNJ2, STMN4, NGB, LDLR, PRND, LYPD4, FAIM2, ALPI, RBFOX1, RTN4RL1, XPNPEP2, RTN4RL2, SYT9, SYT8, TMEM151B, MAG, LY6D, LYPD2, CNTN2, SYN1, CA10, PRSS21, OPCML, NTM, VSTM2B, CALY
